# Supplementary material for: Examining Personalities and Behavioural Syndromes in the Burying Beetle, Nicrophorus vespilloides Herbst, 1783
Source: Ecol Evol. 2025 Jul 4;15(7):e71718. doi: 10.1002/ece3.71718 (PMC12231233; doi:10.1002/ece3.71718)
Supplement: Supplementary file 1 — Appendix S1 [file ECE3-15-e71718-s002.xlsx]

## Sheet: Hárok1
Sex	ID	BODY CONDITION	ROUND	Tonic immobility	Exploration	Mobility	Stridulation
Male	1	0.011668	1	180	9.24	1125.87	25
Male	2	0.010595	1	318	5.05	3096.89	0
Male	3	-0.015405	1	207	3.89	1363.23	7
Male	4	0.01286	1	157	0	1448.26	0
Male	5	-0.025462	1	235	4.53	1256.72	1
Male	6	0.000898	1	72	0.82	2055.02	1
Male	7	0.020463	1	286	1.53	2824.81	1
Male	8	-0.024781	1	406	2.3	1629.62	0
Male	9	-0.025498	1	486	0.48	994.766	1
Male	10	-0.001461	1	203	1.17	1933.19	0
Male	11	-0.014726	1	114	6.73	2169.28	17
Male	12	0.033803	1	135	2.06	1555.32	1
Male	13	-0.021386	1	63	6.22	1022.21	22
Male	14	0.011201	1	289	2.29	1543.19	0
Male	15	0.006538	1	86	4.83	482.426	9
Male	16	-0.007102	1	196	0.64	1850.81	0
Male	17	-0.018538	1	414	0.5	1628.17	4
Male	18	-0.000781	1	50	5.5	3760.17	18
Male	19	-0.00231	1	0	10.22	1416.98	5
Male	20	-0.015744	1	0	4.92	686.681	11
Male	21	-0.007574	1	95	0	588.468	4
Male	22	-0.013706	1	133	3.77	1477.19	0
Male	23	0.007087	1	200	0.27	1824.55	7
Male	24	-0.016707	1	26	0.97	2810.6	0
Male	25	0.034067	1	221	9.4	300.596	0
Male	26	-0.011141	1	287	1.74	1854.85	0
Male	27	-0.009292	1	246	0.12	2762.77	0
Male	28	0.020879	1	24	2.08	2027.66	0
Male	29	0.01469	1	114	0	1697.19	0
Male	30	0.010011	1	0	8.4	1711.49	0
Male	31	-0.003216	1	0	14.51	313.532	0
Male	32	-0.027492	1	715	2.01	440.405	10
Male	33	0.019688	1	145	1.22	1891.73	13
Male	34	0.047822	1	63	0.71	2134.8	0
Male	35	-0.013423	1	74	1.97	3310.81	6
Male	36	-0.014716	1	49	3.35	4127.23	0
Male	37	-0.008098	1	261	1.96	2858.79	1
Male	38	-0.021834	1	0	1.14	2843.24	10
Male	39	0.007963	1	5	3.2	3433.64	0
Female	40	-0.005696	1	112	5.88	3547.74	6
Female	41	-0.002481	1	11	2.21	3778.43	11
Female	42	-0.008055	1	339	1.67	3565.74	15
Female	43	-0.001777	1	104	2.58	5999.23	9
Female	44	0.021258	1	286	26.11	1600.17	0
Female	45	0.006724	1	176	3.35	5153.11	1
Female	46	0.029942	1	114	7.79	1911.91	0
Female	47	-0.015242	1	96	11.58	1976.26	8
Female	48	-0.007429	1	4	6.11	4567.4	29
Female	49	0.030016	1	68	0	6285.57	1
Female	50	-0.008176	1	90	0.02	2398.17	5
Female	51	-0.006849	1	22	2.45	4214.64	1
Female	52	-0.00133	1	265	0.73	2710.89	0
Female	53	-0.011342	1	69	10.76	1090.6	2
Female	54	-0.014285	1	114	2.93	2747.32	14
Female	55	0.003538	1	82	0.68	2924.94	7
Female	56	-0.012961	1	0	3.04	1861.87	0
Female	57	-0.001644	1	231	8.31	3348.98	0
Female	58	-0.005365	1	148	6.55	3510.13	9
Female	59	-0.012629	1	42	1.96	1017.4	6
Female	60	0.010929	1	5	18.23	4229.11	14
Female	61	0.001155	1	10	64.79	1359.79	2
Female	62	0.000171	1	66	13.03	2344.6	5
Female	63	0.006565	1	53	72.91	701.319	1
Female	64	0.012332	1	42	5.03	1432.98	0
Female	65	-0.012722	1	401	15.28	4977.7	1
Female	66	0.015721	1	60	13.87	2824.98	10
Female	67	-0.00924	1	40	0.69	743.957	55
Female	68	-0.003598	1	53	8.53	4934.68	3
Female	69	-0.05245	1	49	4.17	3192.47	2
Female	70	0.016989	1	431	2	423.278	0
Female	71	-0.003552	1	123	2.12	2508.44	0
Female	72	0.031212	1	0	1.88	1375.78	41
Female	73	-0.01294	1	30	8.79	1444.83	0
Female	74	-0.004673	1	160	3.02	2415	7
Female	75	0.008271	1	0	1.07	4169.61	6
Female	76	0.014739	1	26	13.46	2011.72	0
Female	77	0.05503	1	49	1.76	1760.33	0
Male	1	0.011668	2	630	13.43	4980.85	31
Male	2	0.010595	2	130	4.76	2870.04	1
Male	3	-0.015405	2	153	0.48	1730.85	18
Male	4	0.01286	2	142	0.11	434.851	0
Male	5	-0.025462	2	215	0	1152	12
Male	6	0.000898	2	66	0.26	1608.6	4
Male	7	0.020463	2	147	7.63	1798.3	0
Male	8	-0.024781	2	280	1.65	2077.53	0
Male	9	-0.025498	2	235	2.62	2641.96	1
Male	10	-0.001461	2	310	1.73	1856.85	3
Male	11	-0.014726	2	72	0.81	2121.66	12
Male	12	0.033803	2	103	1.08	1983.4	1
Male	13	-0.021386	2	45	0	3160.6	7
Male	14	0.011201	2	232	16.59	2570.3	0
Male	15	0.006538	2	30	1.39	3302.13	51
Male	16	-0.007102	2	87	8.09	1437.91	0
Male	17	-0.018538	2	146	0.61	2734.17	8
Male	18	-0.000781	2	6	1.69	2626.43	0
Male	19	-0.00231	2	340	5.92	1177.66	3
Male	20	-0.015744	2	13	0.42	3726.89	27
Male	21	-0.007574	2	60	0	1476.98	25
Male	22	-0.013706	2	539	2.57	1030.13	1
Male	23	0.007087	2	307	0.29	1955.19	58
Male	24	-0.016707	2	200	1.46	2867.53	0
Male	25	0.034067	2	99	12.48	1289.32	0
Male	26	-0.011141	2	336	6.33	1682.98	0
Male	27	-0.009292	2	117	0.46	3360.85	1
Male	28	0.020879	2	3	0.65	1012.17	0
Male	29	0.01469	2	0	1.21	999.319	0
Male	30	0.010011	2	0	0.7	817.277	0
Male	31	-0.003216	2	32	0	731.191	0
Male	32	-0.027492	2	298	0	905.26	3
Male	33	0.019688	2	113	0.81	2001.04	0
Male	34	0.047822	2	62	1.63	2882.08	0
Male	35	-0.013423	2	344	1.88	3397.69	17
Male	36	-0.014716	2	76	91.38	511.908	0
Male	37	-0.008098	2	260	1.87	1760.23	0
Male	38	-0.021834	2	231	2.94	2188.03	5
Male	39	0.007963	2	420	1.3	2776.47	0
Female	40	-0.005696	2	50	9.92	4057.11	0
Female	41	-0.002481	2	105	4.37	6358.98	118
Female	42	-0.008055	2	344	8.62	3321.83	2
Female	43	-0.001777	2	216	4.88	4912.72	14
Female	44	0.021258	2	438	5.77	1638.51	5
Female	45	0.006724	2	167	11.16	3024.21	0
Female	46	0.029942	2	30	51.1	1293.96	0
Female	47	-0.015242	2	53	13.15	1348.55	1
Female	48	-0.007429	2	28	9.57	3237.53	0
Female	49	0.030016	2	75	19.72	775.83	0
Female	50	-0.008176	2	90	0.89	186.723	6
Female	51	-0.006849	2	207	15.9	995.532	0
Female	52	-0.00133	2	0	6.25	1647.49	0
Female	53	-0.011342	2	150	14.02	497.149	20
Female	54	-0.014285	2	152	2.45	3034.13	5
Female	55	0.003538	2	5	28	3274.89	0
Female	56	-0.012961	2	77	8.66	3197.57	0
Female	57	-0.001644	2	7	11.04	1576.51	0
Female	58	-0.005365	2	38	6.02	799.532	1
Female	59	-0.012629	2	60	0.68	1701.57	0
Female	60	0.010929	2	0	1.59	2293.96	0
Female	61	0.001155	2	5	4.88	1227.83	5
Female	62	0.000171	2	108	5.43	2463.66	5
Female	63	0.006565	2	45	1.48	985.319	2
Female	64	0.012332	2	0	11.12	1527.11	0
Female	65	-0.012722	2	158	2.81	1367.57	0
Female	66	0.015721	2	120	8.39	1383.45	12
Female	67	-0.00924	2	17	11.33	650.17	0
Female	68	-0.003598	2	12	7.19	4302.64	2
Female	69	-0.05245	2	177	3.04	5985.19	0
Female	70	0.016989	2	297	38.94	398.722	0
Female	71	-0.003552	2	650	3.25	1222.11	0
Female	72	0.031212	2	0	0.7	597.444	34
Female	73	-0.01294	2	41	1.13	2724.72	0
Female	74	-0.004673	2	0	0.23	508.222	0
Female	75	0.008271	2	198	1.6	5633.67	0
Female	76	0.014739	2	69	1.61	3962.56	5
Female	77	0.05503	2	123	4.69	1394.39	0
Male	1	0.011668	3	987	7.99	4505.62	14
Male	2	0.010595	3	270	8.5	3564.64	0
Male	3	-0.015405	3	425	0.22	1221.83	9
Male	4	0.01286	3	101	1.68	1180.09	0
Male	5	-0.025462	3	65	0.95	2695.49	0
Male	6	0.000898	3	108	0.15	727.191	0
Male	7	0.020463	3	8	7.02	1790.38	0
Male	8	-0.024781	3	91	3.34	1289.96	0
Male	9	-0.025498	3	84	0.82	3251.02	0
Male	10	-0.001461	3	286	0.88	1474.98	1
Male	11	-0.014726	3	93	2.09	2741.23	7
Male	12	0.033803	3	153	4.24	3654.55	0
Male	13	-0.021386	3	97	0.64	2112.38	14
Male	14	0.011201	3	545	4.89	1955.4	0
Male	15	0.006538	3	60	11.95	941.702	5
Male	16	-0.007102	3	123	2.73	1780.72	1
Male	17	-0.018538	3	356	1.31	2168.09	2
Male	18	-0.000781	3	12	3.75	4584.13	0
Male	19	-0.00231	3	507	0.45	2046	3
Male	20	-0.015744	3	323	2.9	1041.83	60
Male	21	-0.007574	3	176	4.47	644.383	1
Male	22	-0.013706	3	554	5.68	2006.17	0
Male	23	0.007087	3	330	2.37	1133.66	13
Male	24	-0.016707	3	145	0.79	2708.98	1
Male	25	0.034067	3	0	21.81	1308.51	0
Male	26	-0.011141	3	138	15.41	1197.23	0
Male	27	-0.009292	3	0	0	1111.4	0
Male	28	0.020879	3	1125	0.15	709.957	0
Male	29	0.01469	3	116	0.49	1233.02	0
Male	30	0.010011	3	12	5.72	899.149	0
Male	31	-0.003216	3	0	0	971.532	0
Male	32	-0.027492	3	298	0.46	805.896	3
Male	33	0.019688	3	113	0.02	1759.42	0
Male	34	0.047822	3	62	0.93	1519.02	0
Male	35	-0.013423	3	344	1.31	2192.25	17
Male	36	-0.014716	3	76	2.38	1501.16	0
Male	37	-0.008098	3	260	2.41	958.844	0
Male	38	-0.021834	3	231	26.02	599.306	5
Male	39	0.007963	3	347	3.05	2449.08	0
Female	40	-0.005696	3	25	16.43	3675.57	1
Female	41	-0.002481	3	129	9.71	8208.77	33
Female	42	-0.008055	3	106	11.13	3704.85	5
Female	43	-0.001777	3	85	14.77	5065.91	3
Female	44	0.021258	3	450	14.58	2667.28	7
Female	45	0.006724	3	140	5	3024	1
Female	46	0.029942	3	118	66.29	1590.09	0
Female	47	-0.015242	3	58	8.62	700.298	4
Female	48	-0.007429	3	9	7.9	2273.32	2
Female	49	0.030016	3	5	15.66	1662.43	1
Female	50	-0.008176	3	213	5.44	1580.68	0
Female	51	-0.006849	3	219	18.01	5315.62	2
Female	52	-0.00133	3	0	29.14	1835.02	0
Female	53	-0.011342	3	3	1.85	1602.3	10
Female	54	-0.014285	3	235	10.95	1150.34	1
Female	55	0.003538	3	25	7.25	2746.47	0
Female	56	-0.012961	3	22	9.47	1251.4	0
Female	57	-0.001644	3	20	8.49	5022.13	0
Female	58	-0.005365	3	14	22.23	2508.17	2
Female	59	-0.012629	3	16	1.08	856.043	0
Female	60	0.010929	3	9	1.78	2540.85	3
Female	61	0.001155	3	35	19.51	2308.38	4
Female	62	0.000171	3	48	0.71	1134.89	1
Female	63	0.006565	3	27	9.49	877.064	1
Female	64	0.012332	3	240	13.9	973.872	6
Female	65	-0.012722	3	140	7.42	2372.13	0
Female	66	0.015721	3	40	7.96	1174.64	0
Female	67	-0.00924	3	0	0.81	1303.19	3
Female	68	-0.003598	3	35	3.46	3865.45	5
Female	69	-0.05245	3	218	9.09	3856.94	0
Female	70	0.016989	3	27	0.96	1630.17	0
Female	71	-0.003552	3	30	3.22	588.611	0
Female	72	0.031212	3	0	5.16	1618.33	89
Female	73	-0.01294	3	152	0.01	792.111	0
Female	74	-0.004673	3	228	0.58	1890.78	1
Female	75	0.008271	3	148	2.61	2464.56	0
Female	76	0.014739	3	6	2.07	342.833	0
Female	77	0.05503	3	41	0.38	178.722	0
